# Supplementary material for: Molecular Profiles of Multiple Antimalarial Drug Resistance Markers in Plasmodium falciparum and Plasmodium vivax in the Mandalay Region, Myanmar
Source: Microorganisms. 2022 Oct 13;10(10):2021. doi: 10.3390/microorganisms10102021 (PMC9612053; doi:10.3390/microorganisms10102021)
Supplement: Supplementary file 1 [file microorganisms-10-02021-s001.zip]

Archive with 4 entries (4 files):
- Supplement file 1_Table S1.pdf
- Supplement file 2_Table S2.pdf
- Supplement file 3_Table S3.pdf
- Supplement file 4_Table S4.pdf
